# Supplementary material for: A Pilot Study on Circulating, Cellular, and Tissue Biomarkers in Osteosarcopenic Patients
Source: Int J Mol Sci. 2024 May 28;25(11):5879. doi: 10.3390/ijms25115879 (PMC11172451; doi:10.3390/ijms25115879)
Supplement: Supplementary file 1 [file ijms-25-05879-s001.zip]

Archive with 1 entries (1 files):
- ijms-3014668-supplementary.pdf
